# Supplementary material for: Prevalence and Virulence of Commensal Pseudomonas Aeruginosa Isolates from Healthy Individuals in Southern Vietnam (2018–2020)
Source: Biomedicines. 2022 Dec 26;11(1):54. doi: 10.3390/biomedicines11010054 (PMC9855430; doi:10.3390/biomedicines11010054)
Supplement: Supplementary file 1 [file biomedicines-11-00054-s001.zip]

Archive with 1 entries (1 files):
- biomedicines-2110176-supplementary.pdf
